# Supplementary material for: Regeneration in distantly related species: common strategies and pathways
Source: NPJ Syst Biol Appl. 2018 Jan 11;4:5. doi: 10.1038/s41540-017-0042-z (PMC5764997; doi:10.1038/s41540-017-0042-z)
Supplement: Supplementary file 2 — Dataset S1 [file 41540_2017_42_MOESM2_ESM.xlsx]

## Sheet: Annotation
				#of Aligned elements					#DE
				Total	Swissprot	NCBI NR-database
	H. magnipapillata	Transcripts		36338	19315	31291
		Genes		22347		18431			2445
			Best-match (p-val < 10-2)		11643
			Human BM (p-val < 10-15)		7968				655
			List-match (p-val < 10-15)		8584
	S. mediterranea	Transcripts		23545	16173	19220
		Genes		19693		15960			3804
			Best-match (p-val < 10-2)		13346
			Human BM (p-val < 10-15)		9580				1807
			List-match (p-val < 10-15)		10226
	A. japonicus	Transcripts		29666	12883	16787
		Genes		21673		12024			2374
			Best-match (p-val < 10-2)		9119
			Human BM (p-val < 10-15)		6394				878
			List-match (p-val < 10-15)		6807
	A. mexicanum	Transcripts		113925
		Genes		92017					3717
			Best-match (p-val < 10-2)		27972				815
			Human BM (p-val < 10-15)		18990
			List-match (p-val < 10-15)		20890
	Swissprot	Swissprot from Uniprot database - July 2016
	NCBI	NCBI non-redundant (nr) sequences database - May 2016

## Sheet: Human Best Match GO-Slim
	Top ten results of Panther GO-Slim Overrepresentation Test
	over the list of 2402 Swissprot human-annotated genes shared between H. Magnipapillata, S. Mediterranea, A. Japonicus
	Reference List:	Homo sapiens (all genes in database)
	Bonferroni correction: TRUE
	FC= fold change enrichment compared to reference list
	PANTHER GO-Slim Biological Process	# Hits	FC	P-value
	multicellular organismal process (GO:0032501)	79	0.37	2.06e-25
	single-multicellular organism process (GO:0044707)	79	0.37	7.31e-25
	immune response (GO:0006955)	14	< 0.2	1.46e-18
	system process (GO:0003008)	64	0.41	1.23e-15
	neurological system process (GO:0050877)	48	0.37	2.79e-15
	developmental process (GO:0032502)	117	0.53	1.06e-13
	system development (GO:0048731)	46	0.38	1.65e-13
	immune system process (GO:0002376)	64	0.44	1.22e-12
	regulation of biological process (GO:0050789)	122	0.56	2.99e-11
	biological regulation (GO:0065007)	162	0.62	3.62e-10
	metabolic process (GO:0008152)	1135	1.45	5.17e-48
	primary metabolic process (GO:0044238)	991	1.5	8.88e-45
	cellular component biogenesis (GO:0044085)	163	2.88	2.09e-29
	cellular component organization or biogenesis (GO:0071840)	353	1.78	1.84e-23
	nitrogen compound metabolic process (GO:0006807)	387	1.67	6.43e-21
	protein metabolic process (GO:0019538)	393	1.66	7.98e-21
	catabolic process (GO:0009056)	193	2.13	1.5e-19
	nucleobase-containing compound metabolic process (GO:0006139)	525	1.45	2.49e-16
	mRNA processing (GO:0006397)	83	2.99	2.77e-15
	cellular component organization (GO:0016043)	297	1.63	3.55e-14

## Sheet: Human Best Match Pathways
	Panther Pathways Overrepresentation Test
	over the list of all Swissprot human-annotated genes in H.Magnipapillata, S.Mediterranea, A.Japonicus and the subset of co-annotated genes
	Pathways with P-val < 0.05 in at least one case are shown
	Reference List:	Homo sapiens (all genes in database)
	Bonferroni correction:	VERO
	FC= fold change enrichment compared to reference list
			Shared				Hydra Magnipapillata				S. Mediterranea				A.Japonicus
	PANTHER Pathways overrepresented in at least one species	P-Val	FC	# Genes		P-Val	FC	# Genes		P-Val	FC	# Genes		P-Val	FC	# Genes
	Ubiquitin proteasome pathway (P00060)	8,1E-10	4,54	32		2,5E-4	2,31	41		2,8E-5	2,49	42		1,0E-3	2,38	34
	DNA replication (P00017)	2,0E-5	4,99	17		1,4E-2	2,56	22		8,0E-4	2,94	24		1,7E-2	2,75	19
	Parkinson disease (P00049)	5,9E-5	2,82	32		5,1E-2	1,71	49		2,3E-3	1,91	52		7,1E-2	1,78	41
	Huntington disease (P00029)	3,6E-4	2,35	38		1,0E-1	1,55	63		7,5E-5	1,89	73		3,5E-2	1,68	55
	TCA cycle (P00051)	7,8E-3	6,4	8		2,5E-1	3,18	10		5,9E-1	3,01	9		2,0E-1	3,55	9
	Hedgehog signaling pathway (P00025)	2,1E-2	4,4	10		3,8E-1	2,45	14		8,5E-2	2,76	15		1,0E0	2,39	11
	Transcription regulation by bZIP transcription factor (P00055)	2,3E-2	2,78	18		6,1E-3	2,15	35		2,5E-2	2,07	32		1,7E-1	1,98	26
	Methylmalonyl pathway (P02755)	4,9E-2	8,8	5		1,0E0	3,5	5		1,0E0	3,68	5		1,0E0	4,34	5
	Integrin signalling pathway (P00034)	1,0E-1	1,77	39		1,0E0	1,35	75		6,4E-3	1,59	84		2,6E-1	1,48	66
	General transcription regulation (P00023)	2,7E-1	2,78	12		1,1E-2	2,39	26		3,7E-1	2,03	21		1,0E0	1,83	16
	De novo purine biosynthesis (P02738)	5,5E-1	2,84	10		2,3E-2	2,48	22		4,5E-4	2,97	25		1,0E0	2,1	15
	EGF receptor signaling pathway (P00018)	9,9E-1	1,71	27		1,0E0	1,36	54		1,7E-2	1,67	63		7,7E-1	1,5	48
	Ionotropic glutamate receptor pathway (P00037)	1,0E0	0,86	5		1,0E0	1,17	17		1,8E-2	2,16	30		1,0E0	1,02	12
	Metabotropic glutamate receptor group III pathway (P00039)	1,0E0	1,13	9		1,0E0	1,2	24		2,8E-3	2,1	40		1,0E0	1,05	17
	Gonadotropin-releasing hormone receptor pathway (P06664)	1,0E0	1,19	32		1,0E0	1,27	86		6,8E-4	1,61	103		1,0E0	1,1	60
	Alzheimer disease-presenilin pathway (P00004)	1,0E0	1,23	17		9,4E-2	1,6	56		5,9E-1	1,51	50		3,4E-2	1,74	49
	Nicotine pharmacodynamics pathway (P06587)	1,0E0	1,29	5		1,0E0	0,93	9		3,9E-2	2,38	22		1,0E0	1,02	8
	CCKR signaling map (P06959)	1,0E0	1,37	27		1,0E0	1,23	61		2,5E-2	1,57	74		1,0E0	1,23	49
	Alzheimer disease-amyloid secretase pathway (P00003)	1,0E0	1,81	14		4,0E-2	1,9	37		1,5E-2	2	37		1,0E0	1,6	25
	Ras Pathway (P04393)	1,0E0	1,9	16		9,8E-1	1,61	34		9,2E-3	1,99	40		1,0E0	1,53	26
