# Supplementary material for: Regeneration in distantly related species: common strategies and pathways
Source: NPJ Syst Biol Appl. 2018 Jan 11;4:5. doi: 10.1038/s41540-017-0042-z (PMC5764997; doi:10.1038/s41540-017-0042-z)
Supplement: Supplementary file 3 — Dataset S2 [file 41540_2017_42_MOESM3_ESM.xlsx]

## Sheet: Deregulated_pathways
Overrepresentation Test On DE genes in h. Magnipapillata, S. Mediterranea, A.Japonicus
We consider pathways with more than 10 annotate genes in the background list
	Analysis Type:	PANTHER Overrepresentation Test (release 20170413)
	Annotation Version and Release Date:	PANTHER version 12.0 Released 2017-07-10
	Bonferroni correction:	1
H.Magnipapillata								S.Mediterranea								A. Japonicus								Mus Musculus
	Bonferroni count:	145							Bonferroni count:	139							Bonferroni count:	132							Bonferroni count:	151
	PANTHER Pathways	REFLIST	#Genes	FC	P-Val				PANTHER Pathways	REFLIST	#Genes	FC	P-Val				PANTHER Pathways	REFLIST	#Genes	FC	P-Val				PANTHER Pathways	REFLIST	#Genes	FC	P-Val
	Cadherin signaling pathway (P00012)	30	11	4.27	0.0109				Wnt signaling pathway (P00057)	113	52	1.86	0.00325				Cadherin signaling pathway (P00012)	25	11	3.04	0.17				Cholesterol biosynthesis (P00014)	12	7	4.14	0.273
	Alzheimer disease-presenilin pathway (P00004)	56	18	3.74	0.000395				Cadherin signaling pathway (P00012)	52	27	2.1	0.0485				Nicotinic acetylcholine receptor signaling pathway (P00044)	38	13	2.36	0.572				Cell cycle (P00013)	18	8	3.15	0.693
	Angiogenesis (P00005)	66	16	2.82	0.0364				Integrin signalling pathway (P00034)	84	38	1.83	0.0531				p53 pathway feedback loops 2 (P04398)	20	7	2.42	1				Cadherin signaling pathway (P00012)	90	4	0.32	0.694
	Wnt signaling pathway (P00057)	80	18	2.62	0.0375				T cell activation (P00053)	29	17	2.37	0.163				Insulin/IGF pathway-protein kinase B signaling cascade (P00033)	10	3	2.07	1				Salvage pyrimidine ribonucleotides (P02775)	12	6	3.55	1
	Heterotrimeric G-protein signaling pathway-Gi alpha and Gs alpha mediated pathway (P00026)	51	11	2.51	0.767				Huntington disease (P00029)	73	32	1.78	0.239				Histamine H1 receptor mediated signaling pathway (P04385)	15	4	1.84	1				Pyrimidine Metabolism (P02771)	10	5	3.55	1
	Integrin signalling pathway (P00034)	75	14	2.17	0.905				Histamine H1 receptor mediated signaling pathway (P04385)	18	12	2.7	0.296				De novo purine biosynthesis (P02738)	15	4	1.84	1				Androgen/estrogene/progesterone biosynthesis (P02727)	16	6	2.66	1
	Beta2 adrenergic receptor signaling pathway (P04378)	16	5	3.64	1				Inflammation mediated by chemokine and cytokine signaling pathway (P00031)	75	32	1.73	0.358				Alzheimer disease-presenilin pathway (P00004)	49	13	1.83	1				De novo pyrimidine ribonucleotides biosythesis (P02740)	11	4	2.58	1
	Enkephalin release (P05913)	10	3	3.49	1				Oxidative stress response (P00046)	22	0	< 0.2	0.603				Muscarinic acetylcholine receptor 1 and 3 signaling pathway (P00042)	17	4	1.62	1				De novo purine biosynthesis (P02738)	23	8	2.47	1
	Beta1 adrenergic receptor signaling pathway (P04377)	15	4	3.11	1				Muscarinic acetylcholine receptor 1 and 3 signaling pathway (P00042)	29	15	2.1	0.944				Thyrotropin-releasing hormone receptor signaling pathway (P04394)	20	4	1.38	1				Fructose galactose metabolism (P02744)	12	4	2.37	1
	Notch signaling pathway (P00045)	16	4	2.91	1				Alpha adrenergic receptor signaling pathway (P00002)	13	8	2.49	1				TGF-beta signaling pathway (P00052)	25	5	1.38	1				FAS signaling pathway (P00020)	27	9	2.37	1
	Insulin/IGF pathway-mitogen activated protein kinase kinase/MAP kinase cascade (P00032)	12	3	2.91	1				Oxytocin receptor mediated signaling pathway (P04391)	24	13	2.19	1				Oxytocin receptor mediated signaling pathway (P04391)	20	4	1.38	1				5-Hydroxytryptamine degredation (P04372)	18	6	2.37	1
	Ionotropic glutamate receptor pathway (P00037)	17	4	2.74	1				B cell activation (P00010)	30	15	2.03	1				5HT2 type receptor mediated signaling pathway (P04374)	20	4	1.38	1				p53 pathway by glucose deprivation (P04397)	19	5	1.87	1
	GABA-B receptor II signaling (P05731)	13	3	2.69	1				5HT2 type receptor mediated signaling pathway (P04374)	29	14	1.96	1				Angiogenesis (P00005)	51	10	1.35	1				p38 MAPK pathway (P05918)	35	9	1.82	1
	Endothelin signaling pathway (P00019)	35	8	2.66	1				Thyrotropin-releasing hormone receptor signaling pathway (P04394)	25	12	1.94	1				p53 pathway (P00059)	31	6	1.34	1				Toll receptor signaling pathway (P00054)	47	12	1.81	1
	Metabotropic glutamate receptor group II pathway (P00040)	19	4	2.45	1				PI3 kinase pathway (P00048)	21	10	1.93	1				Endothelin signaling pathway (P00019)	31	6	1.34	1				Blood coagulation (P00011)	41	10	1.73	1
	CCKR signaling map (P06959)	61	12	2.29	1				Hedgehog signaling pathway (P00025)	15	7	1.89	1				Apoptosis signaling pathway (P00006)	36	7	1.34	1				Cytoskeletal regulation by Rho GTPase (P00016)	62	15	1.72	1
	Oxytocin receptor mediated signaling pathway (P04391)	21	4	2.22	1				Insulin/IGF pathway-protein kinase B signaling cascade (P00033)	13	6	1.87	1				Cytoskeletal regulation by Rho GTPase (P00016)	26	5	1.33	1				DNA replication (P00017)	21	5	1.69	1
	Muscarinic acetylcholine receptor 2 and 4 signaling pathway (P00043)	21	4	2.22	1				Endogenous cannabinoid signaling (P05730)	11	5	1.84	1				Wnt signaling pathway (P00057)	68	13	1.32	1				Apoptosis signaling pathway (P00006)	102	24	1.67	1
	Dopamine receptor mediated signaling pathway (P05912)	16	3	2.18	1				p53 pathway (P00059)	32	14	1.77	1				Hypoxia response via HIF activation (P00030)	16	3	1.29	1				p53 pathway (P00059)	73	17	1.65	1
	TGF-beta signaling pathway (P00052)	33	6	2.12	1				Metabotropic glutamate receptor group I pathway (P00041)	16	7	1.77	1				Integrin signalling pathway (P00034)	66	12	1.25	1				p53 pathway feedback loops 2 (P04398)	44	9	1.45	1
	Heterotrimeric G-protein signaling pathway-Gq alpha and Go alpha mediated pathway (P00027)	39	7	2.09	1				Axon guidance mediated by Slit/Robo (P00008)	12	5	1.69	1				Alpha adrenergic receptor signaling pathway (P00002)	11	2	1.25	1				Glycolysis (P00024)	15	3	1.42	1
	5HT2 type receptor mediated signaling pathway (P04374)	23	4	2.03	1				Synaptic vesicle trafficking (P05734)	15	6	1.62	1				T cell activation (P00053)	28	5	1.23	1				Oxidative stress response (P00046)	42	8	1.35	1
	Alzheimer disease-amyloid secretase pathway (P00003)	37	6	1.89	1				Notch signaling pathway (P00045)	20	8	1.62	1				Muscarinic acetylcholine receptor 2 and 4 signaling pathway (P00043)	17	3	1.22	1				Integrin signalling pathway (P00034)	153	29	1.35	1
	Inflammation mediated by chemokine and cytokine signaling pathway (P00031)	57	9	1.84	1				Ionotropic glutamate receptor pathway (P00037)	30	12	1.62	1				Inflammation mediated by chemokine and cytokine signaling pathway (P00031)	57	10	1.21	1				Huntington disease (P00029)	114	21	1.31	1
	Angiotensin II-stimulated signaling through G proteins and beta-arrestin (P05911)	13	2	1.79	1				Axon guidance mediated by semaphorins (P00007)	10	4	1.62	1				VEGF signaling pathway (P00056)	24	4	1.15	1				PI3 kinase pathway (P00048)	49	9	1.3	1
	Thyrotropin-releasing hormone receptor signaling pathway (P04394)	20	3	1.75	1				EGF receptor signaling pathway (P00018)	63	25	1.61	1				Gonadotropin-releasing hormone receptor pathway (P06664)	60	10	1.15	1				Vasopressin synthesis (P04395)	11	2	1.29	1
	p38 MAPK pathway (P05918)	20	3	1.75	1				Endothelin signaling pathway (P00019)	41	16	1.58	1				Axon guidance mediated by netrin (P00009)	12	2	1.15	1				TGF-beta signaling pathway (P00052)	83	15	1.28	1
	Muscarinic acetylcholine receptor 1 and 3 signaling pathway (P00042)	20	3	1.75	1				PDGF signaling pathway (P00047)	57	22	1.56	1				PDGF signaling pathway (P00047)	53	8	1.04	1				Gonadotropin-releasing hormone receptor pathway (P06664)	200	35	1.24	1
	Oxidative stress response (P00046)	21	3	1.66	1				Nicotinic acetylcholine receptor signaling pathway (P00044)	45	17	1.53	1				Parkinson disease (P00049)	41	6	1.01	1				VEGF signaling pathway (P00056)	58	10	1.22	1
	Nicotinic acetylcholine receptor signaling pathway (P00044)	35	5	1.66	1				Hypoxia response via HIF activation (P00030)	16	6	1.52	1				PI3 kinase pathway (P00048)	14	2	0.99	1				Interleukin signaling pathway (P00036)	82	14	1.21	1
	Histamine H1 receptor mediated signaling pathway (P04385)	14	2	1.66	1				Insulin/IGF pathway-mitogen activated protein kinase kinase/MAP kinase cascade (P00032)	17	6	1.43	1				Notch signaling pathway (P00045)	21	3	0.99	1				CCKR signaling map (P06959)	143	24	1.19	1
	Gonadotropin-releasing hormone receptor pathway (P06664)	86	12	1.62	1				Angiogenesis (P00005)	68	24	1.43	1				Heterotrimeric G-protein signaling pathway-Gq alpha and Go alpha mediated pathway (P00027)	21	3	0.99	1				Nicotine pharmacodynamics pathway (P06587)	30	5	1.18	1
	VEGF signaling pathway (P00056)	29	4	1.61	1				p53 pathway feedback loops 2 (P04398)	20	7	1.42	1				B cell activation (P00010)	22	3	0.94	1				Angiogenesis (P00005)	145	23	1.13	1
	5HT1 type receptor mediated signaling pathway (P04373)	15	2	1.55	1				Gonadotropin-releasing hormone receptor pathway (P06664)	103	36	1.42	1				FAS signaling pathway (P00020)	15	2	0.92	1				Adrenaline and noradrenaline biosynthesis (P00001)	26	4	1.09	1
	Metabotropic glutamate receptor group III pathway (P00039)	24	3	1.46	1				CCKR signaling map (P06959)	74	26	1.42	1				EGF receptor signaling pathway (P00018)	48	6	0.86	1				Angiotensin II-stimulated signaling through G proteins and beta-arrestin (P05911)	33	5	1.08	1
	Interleukin signaling pathway (P00036)	24	3	1.46	1				VEGF signaling pathway (P00056)	29	10	1.4	1				Alzheimer disease-amyloid secretase pathway (P00003)	25	3	0.83	1				Ras Pathway (P04393)	60	9	1.06	1
	PDGF signaling pathway (P00047)	57	7	1.43	1				Apoptosis signaling pathway (P00006)	38	13	1.39	1				Ras Pathway (P04393)	26	3	0.8	1				Axon guidance mediated by semaphorins (P00007)	20	3	1.06	1
	Toll receptor signaling pathway (P00054)	18	2	1.29	1				Heterotrimeric G-protein signaling pathway-Gq alpha and Go alpha mediated pathway (P00027)	44	15	1.38	1				FGF signaling pathway (P00021)	39	4	0.71	1				Interferon-gamma signaling pathway (P00035)	27	4	1.05	1
	EGF receptor signaling pathway (P00018)	54	6	1.29	1				TGF-beta signaling pathway (P00052)	33	11	1.35	1				CCKR signaling map (P06959)	49	5	0.7	1				Plasminogen activating cascade (P00050)	14	2	1.01	1
	Parkinson disease (P00049)	49	5	1.19	1				Interferon-gamma signaling pathway (P00035)	15	5	1.35	1				Heterotrimeric G-protein signaling pathway-Gi alpha and Gs alpha mediated pathway (P00026)	32	3	0.65	1				Histamine H2 receptor mediated signaling pathway (P04386)	21	3	1.01	1
	TCA cycle (P00051)	10	1	1.16	1				Cytoskeletal regulation by Rho GTPase (P00016)	34	11	1.31	1				p38 MAPK pathway (P05918)	11	1	0.63	1				Enkephalin release (P05913)	28	4	1.01	1
	Adrenaline and noradrenaline biosynthesis (P00001)	10	1	1.16	1				FGF signaling pathway (P00021)	53	17	1.3	1				Huntington disease (P00029)	55	5	0.63	1				Axon guidance mediated by Slit/Robo (P00008)	21	3	1.01	1
	Huntington disease (P00029)	63	6	1.11	1				Interleukin signaling pathway (P00036)	22	7	1.29	1				Ionotropic glutamate receptor pathway (P00037)	12	1	0.58	1				Parkinson disease (P00049)	79	11	0.99	1
	Synaptic vesicle trafficking (P05734)	11	1	1.06	1				GABA-B receptor II signaling (P05731)	19	6	1.28	1				Cell cycle (P00013)	13	1	0.53	1				Heterotrimeric G-protein signaling pathway-rod outer segment phototransduction (P00028)	29	4	0.98	1
	p53 pathway feedback loops 2 (P04398)	22	2	1.06	1				Beta1 adrenergic receptor signaling pathway (P04377)	19	6	1.28	1				General transcription regulation (P00023)	16	1	0.43	1				Dopamine receptor mediated signaling pathway (P05912)	52	7	0.96	1
	p53 pathway by glucose deprivation (P04397)	11	1	1.06	1				Ras Pathway (P04393)	40	12	1.22	1				Metabotropic glutamate receptor group III pathway (P00039)	17	1	0.41	1				Synaptic vesicle trafficking (P05734)	24	3	0.89	1
	De novo purine biosynthesis (P02738)	22	2	1.06	1				Dopamine receptor mediated signaling pathway (P05912)	30	9	1.22	1				Oxidative stress response (P00046)	18	1	0.38	1				Inflammation mediated by chemokine and cytokine signaling pathway (P00031)	208	26	0.89	1
	FGF signaling pathway (P00021)	46	4	1.01	1				De novo pyrimidine ribonucleotides biosythesis (P02740)	10	3	1.22	1				Interleukin signaling pathway (P00036)	19	1	0.36	1				Hypoxia response via HIF activation (P00030)	25	3	0.85	1
	p53 pathway (P00059)	35	3	1	1				Beta2 adrenergic receptor signaling pathway (P04378)	20	6	1.22	1				DNA replication (P00017)	19	1	0.36	1				PDGF signaling pathway (P00047)	119	14	0.83	1
	T cell activation (P00053)	24	2	0.97	1				Alzheimer disease-presenilin pathway (P00004)	50	15	1.22	1				Transcription regulation by bZIP transcription factor (P00055)	26	1	0.27	1				Ubiquitin proteasome pathway (P00060)	54	6	0.79	1
	B cell activation (P00010)	24	2	0.97	1				Heterotrimeric G-protein signaling pathway-Gi alpha and Gs alpha mediated pathway (P00026)	58	16	1.12	1				Ubiquitin proteasome pathway (P00060)	34	1	0.2	1				EGF receptor signaling pathway (P00018)	112	12	0.76	1
	Alpha adrenergic receptor signaling pathway (P00002)	12	1	0.97	1				Metabotropic glutamate receptor group III pathway (P00039)	40	11	1.11	1				5HT1 type receptor mediated signaling pathway (P04373)	10	0	< 0.2	1				Beta2 adrenergic receptor signaling pathway (P04378)	39	4	0.73	1
	Cytoskeletal regulation by Rho GTPase (P00016)	27	2	0.86	1				Nicotine pharmacodynamics pathway (P06587)	22	6	1.1	1				Toll receptor signaling pathway (P00054)	15	0	< 0.2	1				Alzheimer disease-presenilin pathway (P00004)	107	11	0.73	1
	Hedgehog signaling pathway (P00025)	14	1	0.83	1				Parkinson disease (P00049)	52	14	1.09	1				Metabotropic glutamate receptor group II pathway (P00040)	13	0	< 0.2	1				Alzheimer disease-amyloid secretase pathway (P00003)	58	6	0.73	1
	Apoptosis signaling pathway (P00006)	42	3	0.83	1				Axon guidance mediated by netrin (P00009)	15	4	1.08	1				Insulin/IGF pathway-mitogen activated protein kinase kinase/MAP kinase cascade (P00032)	12	0	< 0.2	1				GABA-B receptor II signaling (P05731)	30	3	0.71	1
	Cell cycle (P00013)	15	1	0.78	1				Angiotensin II-stimulated signaling through G proteins and beta-arrestin (P05911)	19	5	1.07	1				Hedgehog signaling pathway (P00025)	11	0	< 0.2	1				Muscarinic acetylcholine receptor 2 and 4 signaling pathway (P00043)	51	5	0.7	1
	Ras Pathway (P04393)	34	2	0.69	1				FAS signaling pathway (P00020)	16	4	1.01	1				Dopamine receptor mediated signaling pathway (P05912)	15	0	< 0.2	1				FGF signaling pathway (P00021)	101	10	0.7	1
	Transcription regulation by bZIP transcription factor (P00055)	35	2	0.67	1				DNA replication (P00017)	24	6	1.01	1				Beta2 adrenergic receptor signaling pathway (P04378)	11	0	< 0.2	1				Cortocotropin releasing factor receptor signaling pathway (P04380)	31	3	0.69	1
	Ubiquitin proteasome pathway (P00060)	41	2	0.57	1				Adrenaline and noradrenaline biosynthesis (P00001)	12	3	1.01	1				Beta1 adrenergic receptor signaling pathway (P04377)	10	0	< 0.2	1				Endogenous cannabinoid signaling (P05730)	21	2	0.68	1
	PI3 kinase pathway (P00048)	20	0	< 0.2	1				5HT4 type receptor mediated signaling pathway (P04376)	12	3	1.01	1				Angiotensin II-stimulated signaling through G proteins and beta-arrestin (P05911)	11	0	< 0.2	1				General transcription regulation (P00023)	33	3	0.65	1
	Insulin/IGF pathway-protein kinase B signaling cascade (P00033)	14	0	< 0.2	1				Alzheimer disease-amyloid secretase pathway (P00003)	37	9	0.99	1												Transcription regulation by bZIP transcription factor (P00055)	45	4	0.63	1
	Hypoxia response via HIF activation (P00030)	15	0	< 0.2	1				Muscarinic acetylcholine receptor 2 and 4 signaling pathway (P00043)	26	6	0.93	1												Wnt signaling pathway (P00057)	206	17	0.59	1
	Heme biosynthesis (P02746)	12	0	< 0.2	1				Metabotropic glutamate receptor group II pathway (P00040)	23	5	0.88	1												Vitamin D metabolism and pathway (P04396)	12	1	0.59	1
	General transcription regulation (P00023)	26	0	< 0.2	1				Opioid proenkephalin pathway (P05915)	10	2	0.81	1												Metabotropic glutamate receptor group III pathway (P00039)	60	5	0.59	1
	FAS signaling pathway (P00020)	19	0	< 0.2	1				Opioid prodynorphin pathway (P05916)	10	2	0.81	1												General transcription by RNA polymerase I (P00022)	12	1	0.59	1
	DNA replication (P00017)	22	0	< 0.2	1				Heterotrimeric G-protein signaling pathway-rod outer segment phototransduction (P00028)	10	2	0.81	1												Endothelin signaling pathway (P00019)	72	6	0.59	1
	De novo pyrimidine deoxyribonucleotide biosynthesis (P02739)	10	0	< 0.2	1				De novo purine biosynthesis (P02738)	25	5	0.81	1												Heterotrimeric G-protein signaling pathway-Gq alpha and Go alpha mediated pathway (P00027)	102	8	0.56	1
									Transcription regulation by bZIP transcription factor (P00055)	32	6	0.76	1												5HT1 type receptor mediated signaling pathway (P04373)	38	3	0.56	1
									Opioid proopiomelanocortin pathway (P05917)	11	2	0.74	1												Nicotinic acetylcholine receptor signaling pathway (P00044)	64	5	0.55	1
									Cortocotropin releasing factor receptor signaling pathway (P04380)	11	2	0.74	1												JAK/STAT signaling pathway (P00038)	13	1	0.55	1
									Ubiquitin proteasome pathway (P00060)	42	7	0.68	1												Heterotrimeric G-protein signaling pathway-Gi alpha and Gs alpha mediated pathway (P00026)	129	10	0.55	1
									Cell cycle (P00013)	13	2	0.62	1												Beta3 adrenergic receptor signaling pathway (P04379)	26	2	0.55	1
									5HT1 type receptor mediated signaling pathway (P04373)	20	3	0.61	1												Beta1 adrenergic receptor signaling pathway (P04377)	39	3	0.55	1
									Toll receptor signaling pathway (P00054)	17	2	0.48	1												Notch signaling pathway (P00045)	40	3	0.53	1
									5-Hydroxytryptamine degredation (P04372)	10	1	0.41	1												Metabotropic glutamate receptor group II pathway (P00040)	41	3	0.52	1
									General transcription regulation (P00023)	21	2	0.39	1												Histamine H1 receptor mediated signaling pathway (P04385)	41	3	0.52	1
									De novo pyrimidine deoxyribonucleotide biosynthesis (P02739)	11	1	0.37	1												Insulin/IGF pathway-mitogen activated protein kinase kinase/MAP kinase cascade (P00032)	28	2	0.51	1
									Enkephalin release (P05913)	12	1	0.34	1												Opioid proenkephalin pathway (P05915)	29	2	0.49	1
									Glycolysis (P00024)	14	1	0.29	1												Opioid prodynorphin pathway (P05916)	29	2	0.49	1
									p38 MAPK pathway (P05918)	23	1	< 0.2	1												Opioid proopiomelanocortin pathway (P05917)	30	2	0.47	1
									Heme biosynthesis (P02746)	11	0	< 0.2	1												5HT4 type receptor mediated signaling pathway (P04376)	30	2	0.47	1
																									T cell activation (P00053)	62	4	0.46	1
																									Hedgehog signaling pathway (P00025)	16	1	0.44	1
																									Oxytocin receptor mediated signaling pathway (P04391)	52	3	0.41	1
																									Thyrotropin-releasing hormone receptor signaling pathway (P04394)	55	3	0.39	1
																									Muscarinic acetylcholine receptor 1 and 3 signaling pathway (P00042)	55	3	0.39	1
																									B cell activation (P00010)	58	3	0.37	1
																									5HT2 type receptor mediated signaling pathway (P04374)	61	3	0.35	1
																									Metabotropic glutamate receptor group I pathway (P00041)	21	1	0.34	1
																									Axon guidance mediated by netrin (P00009)	30	1	0.24	1
																									Insulin/IGF pathway-protein kinase B signaling cascade (P00033)	32	1	0.22	1
																									Ionotropic glutamate receptor pathway (P00037)	41	1	< 0.2	1
																									Alpha adrenergic receptor signaling pathway (P00002)	17	0	< 0.2	1
																									5HT3 type receptor mediated signaling pathway (P04375)	15	0	< 0.2	1

## Sheet: Biological_processes
Top 15 results from Overrepresentation Test on DE genes in H. Magnipapillata, S. Mediterranea, A. Japonicus
We consider BP categories with more than 5 annotate genes in the background list
	Analysis Type:	PANTHER Overrepresentation Test (release 20170413)
	Annotation Version and Release Date:	PANTHER version 12.0 Released 2017-07-10
	Bonferroni correction:	1
	FC=Fold change enrichment compared to the reference list
H.Magnipapillata							S.Mediterranea
	Bonferroni count:	221						Bonferroni count:	221					A. Japonicus							Mus Musculus
	PANTHER GO-Slim Biological Process	REFLIST	#Genes	FC	P-Val			PANTHER GO-Slim Biological Process	REFLIST	#Genes	FC	P-Val			Bonferroni count:	217
															PANTHER GO-Slim Biological Process	REFLIST	#Genes	FC	P-Val			PANTHER GO-Slim Biological Process	REFLIST	#Genes	FC	P-Val
1	single-multicellular organism process (GO:0044707)	272	61	2.61	3.45e-09		1	fertilization (GO:0009566)	20	15	3.04	0.0423
2	multicellular organismal process (GO:0032501)	273	61	2.6	4e-09		2	developmental process (GO:0032502)	457	150	1.33	0.0602		1	extracellular transport (GO:0006858)	15	12	5.52	0.000645		1	lipid metabolic process (GO:0006629)	403	123	2.17	1.39e-12
3	developmental process (GO:0032502)	364	71	2.27	3.19e-08		3	cell communication (GO:0007154)	638	198	1.26	0.115		2	cell-cell adhesion (GO:0016337)	37	18	3.36	0.00265		2	steroid metabolic process (GO:0008202)	113	47	2.95	4.04e-08
4	nervous system development (GO:0007399)	107	34	3.7	3.19e-08		4	signal transduction (GO:0007165)	544	172	1.28	0.122		3	lipid metabolic process (GO:0006629)	146	43	2.03	0.00307		3	cellular amino acid metabolic process (GO:0006520)	184	61	2.35	5.5e-07
5	system development (GO:0048731)	169	42	2.89	3.44e-07		5	ectoderm development (GO:0007398)	114	47	1.67	0.138		4	macrophage activation (GO:0042116)	15	11	5.06	0.00366		4	fatty acid metabolic process (GO:0006631)	138	45	2.31	0.000102
6	system process (GO:0003008)	195	42	2.51	1.82e-05		6	cellular component morphogenesis (GO:0032989)	161	61	1.53	0.193		5	anion transport (GO:0006820)	62	21	2.34	0.0844		5	metabolic process (GO:0008152)	4536	738	1.15	0.000269
7	ectoderm development (GO:0007398)	67	22	3.82	3.37e-05		7	nervous system development (GO:0007399)	158	60	1.54	0.201		6	immune system process (GO:0002376)	98	28	1.97	0.148		6	cellular amino acid catabolic process (GO:0009063)	43	21	3.47	0.000381
8	heart development (GO:0007507)	26	12	5.37	0.000839		8	intracellular signal transduction (GO:0035556)	306	102	1.35	0.36		7	response to toxic substance (GO:0009636)	13	8	4.25	0.159		7	primary metabolic process (GO:0044238)	3851	628	1.16	0.00248
9	immune system process (GO:0002376)	104	25	2.8	0.00131		9	extracellular transport (GO:0006858)	11	9	3.31	0.434		8	blood coagulation (GO:0007596)	24	11	3.16	0.203		8	cholesterol metabolic process (GO:0008203)	57	23	2.86	0.00272
10	angiogenesis (GO:0001525)	19	10	6.13	0.00175		10	system process (GO:0003008)	246	83	1.37	0.693		9	biological adhesion (GO:0022610)	86	25	2.01	0.222		9	cellular amino acid biosynthetic process (GO:0008652)	60	21	2.48	0.0449
11	cell-cell adhesion (GO:0016337)	24	11	5.34	0.00225		11	biological adhesion (GO:0022610)	77	32	1.68	0.836		10	cell adhesion (GO:0007155)	86	25	2.01	0.222		10	coenzyme metabolic process (GO:0006732)	82	22	1.9	0.921
12	biological adhesion (GO:0022610)	70	19	3.16	0.0034		12	cell adhesion (GO:0007155)	77	32	1.68	0.836		11	ion transport (GO:0006811)	86	25	2.01	0.222		11	regulation of cellular amino acid metabolic process (GO:0006521)	10	5	3.55	1
13	cell adhesion (GO:0007155)	70	19	3.16	0.0034		13	system development (GO:0048731)	224	76	1.37	0.887		12	angiogenesis (GO:0001525)	21	10	3.29	0.258		12	porphyrin-containing compound metabolic process (GO:0006778)	23	9	2.78	1
14	ion transport (GO:0006811)	98	23	2.73	0.00445		14	multicellular organismal process (GO:0032501)	363	115	1.28	0.95		13	fatty acid metabolic process (GO:0006631)	52	17	2.26	0.419		13	chromatin assembly (GO:0031497)	14	5	2.53	1
15	anatomical structure morphogenesis (GO:0009653)	42	14	3.88	0.00514		15	single-multicellular organism process (GO:0044707)	363	115	1.28	0.95		14	ectoderm development (GO:0007398)	45	15	2.3	0.629		14	vitamin biosynthetic process (GO:0009110)	17	6	2.5	1
														15	nervous system development (GO:0007399)	79	22	1.92	0.719		15	growth (GO:0040007)	12	4	2.37	1
	PANTHER GO-Slim Biological Process	REFLIST	#Genes	FC	P-Val			PANTHER GO-Slim Biological Process	REFLIST	#Genes	FC	P-Val
															PANTHER GO-Slim Biological Process	REFLIST	#Genes	FC	P-Val			PANTHER GO-Slim Biological Process	REFLIST	#Genes	FC	P-Val
1	RNA metabolic process (GO:0016070)	537	15	0.33	7.58e-06		1	metabolic process (GO:0008152)	2362	517	0.89	0.04
2	nucleobase-containing compound metabolic process (GO:0006139)	1197	62	0.6	0.00029		2	primary metabolic process (GO:0044238)	2045	449	0.89	0.216		1	biosynthetic process (GO:0009058)	455	38	0.58	0.0155		1	multicellular organismal process (GO:0032501)	1126	103	0.65	0.000147
3	mRNA processing (GO:0006397)	151	2	< 0.2	0.0449		3	biosynthetic process (GO:0009058)	571	107	0.76	0.233		2	nucleobase-containing compound metabolic process (GO:0006139)	905	93	0.71	0.0162		2	single-multicellular organism process (GO:0044707)	1114	103	0.66	0.000284
4	DNA metabolic process (GO:0006259)	190	4	0.25	0.0595		4	translation (GO:0006412)	153	21	0.56	0.43		3	RNA metabolic process (GO:0016070)	411	37	0.62	0.166		3	neurological system process (GO:0050877)	542	41	0.54	0.00113
5	transcription, DNA-dependent (GO:0006351)	171	4	0.27	0.214		5	sensory perception of chemical stimulus (GO:0007606)	5	0	< 0.2	1		4	organelle organization (GO:0006996)	269	21	0.54	0.204		4	segment specification (GO:0007379)	98	1	< 0.2	0.00339
6	transcription from RNA polymerase II promoter (GO:0006366)	105	1	< 0.2	0.252		6	porphyrin-containing compound metabolic process (GO:0006778)	15	0	< 0.2	1		5	nitrogen compound metabolic process (GO:0006807)	679	71	0.72	0.258		5	sensory perception of chemical stimulus (GO:0007606)	98	1	< 0.2	0.00339
7	mRNA splicing, via spliceosome (GO:0000398)	115	2	0.2	0.637		7	mitochondrial translation (GO:0032543)	9	0	< 0.2	1		6	cellular process (GO:0009987)	2043	257	0.87	0.325		6	pattern specification process (GO:0007389)	132	4	0.22	0.0117
8	protein complex biogenesis (GO:0070271)	87	1	< 0.2	1		8	fatty acid beta-oxidation (GO:0006635)	18	0	< 0.2	1		7	protein localization (GO:0008104)	113	6	0.37	0.625		7	system process (GO:0003008)	695	65	0.66	0.0449
9	protein complex assembly (GO:0006461)	86	1	< 0.2	1		9	glycolysis (GO:0006096)	17	1	0.24	1		8	cellular component organization (GO:0016043)	471	48	0.7	0.944		8	sensory perception of smell (GO:0007608)	56	0	< 0.2	0.0875
10	DNA replication (GO:0006260)	72	1	< 0.2	1		10	carbohydrate transport (GO:0008643)	13	1	0.31	1		9	mitochondrion organization (GO:0007005)	25	0	< 0.2	1		9	system development (GO:0048731)	755	74	0.7	0.0998
11	tRNA metabolic process (GO:0006399)	71	1	< 0.2	1		11	respiratory electron transport chain (GO:0022904)	54	5	0.38	1		10	neurotransmitter secretion (GO:0007269)	17	0	< 0.2	1		10	nervous system development (GO:0007399)	479	43	0.64	0.191
12	cellular amino acid biosynthetic process (GO:0008652)	44	0	< 0.2	1		12	regulation of translation (GO:0006417)	21	2	0.39	1		11	mitochondrial transport (GO:0006839)	11	0	< 0.2	1		11	cell-cell signaling (GO:0007267)	315	26	0.59	0.433
13	protein acetylation (GO:0006473)	36	0	< 0.2	1		13	chromatin remodeling (GO:0006338)	10	1	0.41	1		12	chromatin remodeling (GO:0006338)	11	0	< 0.2	1		12	ectoderm development (GO:0007398)	238	18	0.54	0.554
14	glycogen metabolic process (GO:0005977)	36	0	< 0.2	1		14	hemopoiesis (GO:0030097)	10	1	0.41	1		13	regulation of carbohydrate metabolic process (GO:0006109)	10	0	< 0.2	1		13	sensory perception (GO:0007600)	244	19	0.55	0.695
15	transcription initiation from RNA polymerase II promoter (GO:0006367)	32	0	< 0.2	1		15	mitochondrion organization (GO:0007005)	28	3	0.43	1		14	porphyrin-containing compound metabolic process (GO:0006778)	10	0	< 0.2	1		14	spermatogenesis (GO:0007283)	94	4	0.3	0.728
														15	lysosomal transport (GO:0007041)	10	0	< 0.2	1		15	muscle organ development (GO:0007517)	176	12	0.48	0.796
														15	JNK cascade (GO:0007254)	10	0	< 0.2	1

## Sheet: Alzheimer and Cadherin pathways
List of DE genes annotated to
	Alzheimer disease-presenilin pathway and Cadherin signaling pathway
	H.Magnipapillata			S.Mediterranea			A. Japonicus
	Alzheimer disease-presenilin pathway			Alzheimer disease-presenilin pathway			Alzheimer disease-presenilin pathway
	CTNB1_HUMAN	Catenin beta-1 CTNNB1 ortholog		ACTBL_HUMAN	Beta-actin-like protein 2 ACTBL2 ortholog		ACTBL_HUMAN	Beta-actin-like protein 2 ACTBL2 ortholog
	DVL1_HUMAN	Segment polarity protein dishevelled homolog DVL-1 DVL1 ortholog		AFAD_HUMAN	Afadin MLLT4 ortholog		FURIN_HUMAN	Furin FURIN ortholog
	FZD7_HUMAN	Frizzled-7 FZD7 ortholog		CTNA1_HUMAN	Catenin alpha-1 CTNNA1 ortholog		FZD5_HUMAN	Frizzled-5 FZD5 ortholog
	FZD8_HUMAN	Frizzled-8 FZD8 ortholog		ERBB4_HUMAN	Receptor tyrosine-protein kinase erbB-4 ERBB4 ortholog		FZD9_HUMAN	Frizzled-9 FZD9 ortholog
	LRP1B_HUMAN	Low-density lipoprotein receptor-related protein 1B LRP1B ortholog		ERN1_HUMAN	Serine/threonine-protein kinase/endoribonuclease IRE1 ERN1 ortholog		LRP2_HUMAN	Low-density lipoprotein receptor-related protein 2 LRP2 ortholog
	LRP4_HUMAN	Low-density lipoprotein receptor-related protein 4 LRP4 ortholog		LRP4_HUMAN	Low-density lipoprotein receptor-related protein 4 LRP4 ortholog		LRP4_HUMAN	Low-density lipoprotein receptor-related protein 4 LRP4 ortholog
	MMP14_HUMAN	Matrix metalloproteinase-14 MMP14 ortholog		NOTC2_HUMAN	Neurogenic locus notch homolog protein 2 NOTCH2 ortholog		LRP6_HUMAN	Low-density lipoprotein receptor-related protein 6 LRP6 ortholog
	MMP17_HUMAN	Matrix metalloproteinase-17 MMP17 ortholog		PCSK6_HUMAN	Proprotein convertase subtilisin/kexin type 6 PCSK6 ortholog		MMP14_HUMAN	Matrix metalloproteinase-14 MMP14 ortholog
	MMP24_HUMAN	Matrix metalloproteinase-24 MMP24 ortholog		TF7L1_HUMAN	Transcription factor 7-like 1 TCF7L1 ortholog		MMP17_HUMAN	Matrix metalloproteinase-17 MMP17 ortholog
	NOTC1_HUMAN	Neurogenic locus notch homolog protein 1 NOTCH1 ortholog		TF7L2_HUMAN	Transcription factor 7-like 2 TCF7L2 ortholog		MMP24_HUMAN	Matrix metalloproteinase-24 MMP24 ortholog
	NOTC2_HUMAN	Neurogenic locus notch homolog protein 2 NOTCH2 ortholog		TRIM2_HUMAN	Tripartite motif-containing protein 2 TRIM2 ortholog		NOTC3_HUMAN	Neurogenic locus notch homolog protein 3 NOTCH3 ortholog
	TCF7_HUMAN	Transcription factor 7 TCF7 ortholog		TRPC4_HUMAN	Short transient receptor potential channel 4 TRPC4 ortholog		TF7L2_HUMAN	Transcription factor 7-like 2 TCF7L2 ortholog
	WNT11_HUMAN	Protein Wnt-11 WNT11 ortholog		TRPC5_HUMAN	Short transient receptor potential channel 5 TRPC5 ortholog		WNT7B_HUMAN	Protein Wnt-7b WNT7B ortholog
	WNT2B_HUMAN	Protein Wnt-2b WNT2B ortholog		WNT1_HUMAN	Proto-oncogene Wnt-1 WNT1 ortholog
	WNT5A_HUMAN	Protein Wnt-5a WNT5A ortholog
	WNT7B_HUMAN	Protein Wnt-7b WNT7B ortholog
	WNT8A_HUMAN	Protein Wnt-8a WNT8A ortholog
	WNT8B_HUMAN	Protein Wnt-8b WNT8B ortholog
	Cadherin signaling pathway			Cadherin signaling pathway			Cadherin signaling pathway
	AXIN1_HUMAN	Axin-1 AXIN1 ortholog		ACTBL_HUMAN	Beta-actin-like protein 2 ACTBL2 ortholog		ACTBL_HUMAN	Beta-actin-like protein 2 ACTBL2 ortholog
	CRYAB_HUMAN	Alpha-crystallin B chain CRYAB ortholog		CELR1_HUMAN	Cadherin EGF LAG seven-pass G-type receptor 1 CELSR1 ortholog		CAD23_HUMAN	Cadherin-23 CDH23 ortholog
	CTNB1_HUMAN	Catenin beta-1 CTNNB1 ortholog		CELR2_HUMAN	Cadherin EGF LAG seven-pass G-type receptor 2 CELSR2 ortholog		CELR1_HUMAN	Cadherin EGF LAG seven-pass G-type receptor 1 CELSR1 ortholog
	DVL1_HUMAN	Segment polarity protein dishevelled homolog DVL-1 DVL1 ortholog		CTNA1_HUMAN	Catenin alpha-1 CTNNA1 ortholog		FAT1_HUMAN	Protocadherin Fat 1 FAT1 ortholog
	EPHA3_HUMAN	Ephrin type-A receptor 3 EPHA3 ortholog		EGFR_HUMAN	Epidermal growth factor receptor EGFR ortholog		FAT4_HUMAN	Protocadherin Fat 4 FAT4 ortholog
	FZD8_HUMAN	Frizzled-8 FZD8 ortholog		ERBB2_HUMAN	Receptor tyrosine-protein kinase erbB-2 ERBB2 ortholog		FZD5_HUMAN	Frizzled-5 FZD5 ortholog
	JAG1_HUMAN	Protein jagged-1 JAG1 ortholog		ERBB4_HUMAN	Receptor tyrosine-protein kinase erbB-4 ERBB4 ortholog		FZD9_HUMAN	Frizzled-9 FZD9 ortholog
	KPCD1_HUMAN	Serine/threonine-protein kinase D1 PRKD1 ortholog		FAT1_HUMAN	Protocadherin Fat 1 FAT1 ortholog		SRC_HUMAN	Proto-oncogene tyrosine-protein kinase Src SRC ortholog
	KPCD3_HUMAN	Serine/threonine-protein kinase D3 PRKD3 ortholog		FAT4_HUMAN	Protocadherin Fat 4 FAT4 ortholog		TF7L2_HUMAN	Transcription factor 7-like 2 TCF7L2 ortholog
	MK01_HUMAN	Mitogen-activated protein kinase 1 MAPK1 ortholog		FER_HUMAN	Tyrosine-protein kinase Fer FER ortholog		WNT7B_HUMAN	Protein Wnt-7b WNT7B ortholog
	NOTC1_HUMAN	Neurogenic locus notch homolog protein 1 NOTCH1 ortholog		FYN_HUMAN	Tyrosine-protein kinase Fyn FYN ortholog		YES_HUMAN	Tyrosine-protein kinase Yes YES1 ortholog
	NOTC2_HUMAN	Neurogenic locus notch homolog protein 2 NOTCH2 ortholog		PC11X_HUMAN	Protocadherin-11 X-linked PCDH11X ortholog
	TCF7_HUMAN	Transcription factor 7 TCF7 ortholog		PC11Y_HUMAN	Protocadherin-11 Y-linked PCDH11Y ortholog
	WNT2B_HUMAN	Protein Wnt-2b WNT2B ortholog		PCD18_HUMAN	Protocadherin-18 PCDH18 ortholog
	WNT5A_HUMAN	Protein Wnt-5a WNT5A ortholog		PCDAB_HUMAN	Protocadherin alpha-11 PCDHA11 ortholog
	WNT7B_HUMAN	Protein Wnt-7b WNT7B ortholog		PCDAD_HUMAN	Protocadherin alpha-13 PCDHA13 ortholog
				PCDBG_HUMAN	Protocadherin beta-16 PCDHB16 ortholog
				PCDG1_HUMAN	Protocadherin gamma-A1 PCDHGA1 ortholog
				PCDG2_HUMAN	Protocadherin gamma-A2 PCDHGA2 ortholog
				PCDG7_HUMAN	Protocadherin gamma-A7 PCDHGA7 ortholog
				PCDGJ_HUMAN	Protocadherin gamma-B7 PCDHGB7 ortholog
				PCDGM_HUMAN	Protocadherin gamma-C5 PCDHGC5 ortholog
				PCDH1_HUMAN	Protocadherin-1 PCDH1 ortholog
				PCDH9_HUMAN	Protocadherin-9 PCDH9 ortholog
				TF7L1_HUMAN	Transcription factor 7-like 1 TCF7L1 ortholog
				TF7L2_HUMAN	Transcription factor 7-like 2 TCF7L2 ortholog
				WNT1_HUMAN	Proto-oncogene Wnt-1 WNT1 ortholog
