# Supplementary material for: Regeneration in distantly related species: common strategies and pathways
Source: NPJ Syst Biol Appl. 2018 Jan 11;4:5. doi: 10.1038/s41540-017-0042-z (PMC5764997; doi:10.1038/s41540-017-0042-z)
Supplement: Supplementary file 4 — Dataset S3 [file 41540_2017_42_MOESM4_ESM.xlsx]

## Sheet: Foglio1
		Macrophages-related genes
		Name			Human Swissprot
		Abca1		ATP-binding cassette sub-family A member 1	O95477	ABCA1_HUMAN
		Abcc3		Canalicular multispecific organic anion transporter 2	O15438	MRP3_HUMAN
		Abcc5		Multidrug resistance-associated protein 5	O15440	MRP5_HUMAN
		Aldh6a1		Methylmalonate-semialdehyde dehydrogenase [acylating], mitochondrial	Q02252	MMSA_HUMAN
		Camk1		Calcium/calmodulin-dependent protein kinase type 1	Q14012	KCC1A_HUMAN
		Ctsb		Cathepsin B	P07858	CATB_HUMAN
		Ctsc		Dipeptidyl peptidase 1	P53634	CATC_HUMAN
		Ctsl		Cathepsin L1	P07711	CATL1_HUMAN
		Ctss		Cathepsin S	P25774	CATS_HUMAN
		Galnt6		Polypeptide N-acetylgalactosaminyltransferase 6	Q8NCL4	GALT6_HUMAN
		Itsn1		Intersectin-1	Q15811	ITSN1_HUMAN
		Marco		Macrophage receptor MARCO	Q9UEW3	MARCO_HUMAN
		Myo7a		Unconventional myosin-VIIa	Q13402	MYO7A_HUMAN
		Pgd		6-phosphogluconate dehydrogenase, decarboxylating	P52209	6PGD_HUMAN
		Plod1		Procollagen-lysine,2-oxoglutarate 5-dioxygenase 1	Q02809	PLOD1_HUMAN
		Rhoq		Rho-related GTP-binding protein RhoQ	P17081	RHOQ_HUMAN
		Sgk1		Serine/threonine-protein kinase Sgk1	O00141	SGK1_HUMAN
		Slc11a1		Natural resistance-associated macrophage protein 1	P49279	NRAM1_HUMAN
		Smad3		Mothers against decapentaplegic homolog 3	P84022	SMAD3_HUMAN
		St7		Suppressor of tumorigenicity 7 protein	Q9NRC1	ST7_HUMAN
		Tgfbr1		TGF-beta receptor type-1	P36897	TGFR1_HUMAN
		Shared macrophages-related genes.
		Table shows the list of macrophages-related genes detectable in H. Magnipapillata, S. Mediterranea, A. Japonicus using direct alignment of their sequences on the transcriptome as described in the main text
